# Supplementary material for: Epidermal growth factor receptor inhibition attenuates non-alcoholic fatty liver disease in diet-induced obese mice
Source: PLoS One. 2019 Feb 8;14(2):e0210828. doi: 10.1371/journal.pone.0210828 (PMC6368280; doi:10.1371/journal.pone.0210828)
Supplement: S1 Table — (XLSX) [file pone.0210828.s001.xlsx]

## Sheet: BW
gram	Wks	0	1	2	3	4	5	6	7	8	9	10	11	12
NCD	1	25	27	29	30	31	32	33	33	34	34	35	35	35
	2	25	27	29	30	31	32	33	32	34	34	34	34	35
	3	26	27	29	29	30	30	32	32	33	32	32	33	33
	4	25	26	28	29	31	31	33	34	35	33	34	34	35
	5	26	27	29	29	30	31	32	32	32	33	33	32	33
HFD	1	25	28	31	33	37	41	44	46	45	47	49	48	49
	2	24	28	30	33	36	39	43	45	44	44	44	46	47
	3	26	31	33	35	40	44	47	49	48	49	49	50	49
	4	26	30	32	34	37	41	43	45	44	45	46	47	48
	5	27	30	32	34	37	40	42	44	44	44	45	47	47
HFD+PD	1	26	30	33	35	39	42	45	46	47	44	42	42	43
	2	25	29	31	32	36	40	43	45	45	46	44	42	42
	3	26	30	33	34	38	41	44	47	49	48	46	42	42
	4	25	29	33	35	38	41	43	45	45	45	42	42	42
	5	27	30	33	33	36	39	41	43	44	44	42	42	43

## Sheet: BW gain
gram	weight gain
NCD	10
	10
	7
	10
	7
HFD	24
	23
	23
	22
	20
HFD+PD	17
	17
	16
	17
	16

## Sheet: WAT-MASS
g/100g BW	NCD					HFD					HFD+PD
sWAT	0.86	0.75	1.15	0.75	0.74	4.89	3.78	3.94	3.28	4.72	3.69	3.42	2.74	2.8	2.41
eWAT	1.46	1.31	2.11	1.4	1.2	4.9	3.91	4.2	6.1	4.96	4.25	5.19	3.49	3.27	4.86

## Sheet: FI
NCD	1.37037	1.22222	1.37037	1.14815	1.18519
HFD	0.833333	0.854167	0.875	0.845926	0.791667
HFD+PD	0.851852	0.814815	0.888889	0.777778	0.814815

## Sheet: GTT
NCD						HFD						HFD+PD
79	76	78	90	102	92	173	191	174	198	177	221	160	157	169	163	171	158
246	243	262	234	258	263	421	391	387	376	370	453	359	404	322	355	375	313
238	206	229	234	205	213	395	372	382	398	395	420	406	403	398	398	402	405
175	167	147	175	154	157	318	290	301	303	307	304	271	286	272	286	289	282
142	137	113	145	152	149	257	246	282	271	297	271	228	232	216	216	265	236
127	129	107	110	97	127	227	238	238	203	258	233	187	176	167	178	175	177

## Sheet: GTT AUC
NCD	431.5	1252	1100	809	692.5	570
HFD	937	1961	1945	1508	1357	1164
HFD+PD	819	1792	2010	1413	1161	877.9

## Sheet: FG
NCD	HFD	HFD+PD
82	180	154
78	194	160
80	180	168
88	204	164
95	191	161
78	181	163
75	189	154
74	183	167
96	195	162
99	205	163
77	173	163
75	190	157
80	174	172
92	195	169
97	201	165
NCD	HFD	HFD+PD
79	178	160
76	191	157
78	179	169
92	198	165
97	199	163

## Sheet: F-insulin
NCD	HFD	HFD+PD
0.360232	2.00123	1.2775
0.264927	2.21916	0.982478
0.282817	1.83307	1.28205
0.302334	1.58944	0.986382
0.272083	2.00123	1.15715
0.364461	2.10011	1.15715
0.275336	1.94268	0.932061
0.271433	1.70784	1.17569
0.302334	1.64571	1.01761
0.288998	2.10011	0.92523
0.362347	1.91926	1.21733
0.270132	2.04449	0.95727
0.277125	1.65319	1.22887
0.302334	1.61757	1.00199
0.280541	2.05067	1.48844
NCD	HFD	HFD+PD
0.362347	1.8273	1.22887
0.270132	1.94449	1.48844
0.277125	1.71732	1.17104
0.302334	1.61757	1.00199
0.280541	2.05067	0.954017

## Sheet: HOMA-IR
NCD	HFD	HFD+PD
1.31285	16.0099	8.74378
0.918415	19.1341	6.98651
1.00557	14.6645	9.57267
1.18246	14.4109	7.18963
1.1488	16.9882	8.28005
1.26346	16.8943	8.38291
0.917787	16.3185	6.37944
0.892713	13.8904	8.72623
1.28996	14.2628	7.32678
1.27159	19.1344	6.70278
1.24003	14.0499	8.90249
0.900439	16.4202	10.386
0.985334	13.2806	8.95191
1.23621	14.019	7.5261
1.20944	18.3193	6.99612
NCD	HFD	HFD+PD
1.27211	15.6513	8.67639
0.912214	17.2909	7.91732
0.961207	13.9452	9.08361
1.23621	14.2309	7.3475
1.20994	18.1473	7.32632

## Sheet: Serum lipid
TC				HDLC				LDLC				TG
NCD	HFD	HFD+PD		NCD	HFD	HFD+PD		NCD	HFD	HFD+PD		NCD	HFD	HFD+PD
138	269	123		100	150	153		24.3	52.5	33.4		138	269	207
121	269	94		99	178	138		22.9	62.1	20.7		151	308	123
132	308	207		96	183	148		21.3	51.5	35.8		121	238	206
151	238	206		111	152	109		25.7	45	38		132	269	94
136	271	158		113	180	136		27.4	41.4	39.2		136	271	158

[truncated: 6 more sheets: Liver-mass, Serum ALT-AST, Hepatic TG, Steatosis score, WB, Q-PCR]
